# Supplementary material for: Efficient Tetracycline Hydrochloride Degradation by Urchin-Like Structured MoS2@CoFe2O4 Derived from Steel Pickling Sludge via Peroxymonosulfate Activation
Source: Molecules. 2025 Jul 30;30(15):3194. doi: 10.3390/molecules30153194 (PMC12348658; doi:10.3390/molecules30153194)
Supplement: Supplementary file 1 [file molecules-30-03194-s001.zip]

Archive with 1 entries (1 files):
- molecules-3777488-supplementary.pdf
